# Supplementary material for: Kinematic determinants of scoring success in the fencing flick: Logistic and linear multiple regression analysis
Source: PLoS One. 2019 Sep 25;14(9):e0222075. doi: 10.1371/journal.pone.0222075 (PMC6760795; doi:10.1371/journal.pone.0222075)
Supplement: S1 Data — (XLSX) [file pone.0222075.s004.xlsx]

## Sheet: data
			tip variables						blade variables						limb variables
trial number	Fencer A=2 B=1	score 1=hit 0=miss	final tip speed (measure 2)	tip velocity demeaned reflected	final tip position (measure 4)	final tip position reflected	final tip angle (measure 6)	final tip angle demeaned reflected	peak angular velocity base	peak angular demeaned reflected	final blade height	final blade height demeaned reflected	final blade position (data)	final blade position reflected (data)	peak angular velocity fingers	peak angular velocity fingers demeaned reflected	peak angular velocity wrist	peak angular velocity wrist demeaned reflected	peak angular velocity elbow	peak angular velocity elbow demeaned reflected	peak angular velocity should	peak angular velocity should demeaned reflected	final hand height	final hand height demeaned reflectded	final hand position	final hand position demeaned reflected
1		0	2.2296	0.1704	-1.0596	1.0596	34.4492	2.0492	1.4466	0.0484	17.0784	2.7016	72.7143	2.4464	0.5297	0.03255	1.209	0.119246	3.6529	0.050641	1.9724	0.174045	10.0128	3.61108	92.1276	3.0924
2	1	1	1.506	0.894	0.6684	0.6684	46.4577	14.0577	1.645	0.15	24.7968	5.0168	72.85	2.3107	0.4994	0.00225	1.3229	0.00534615	3.4187	0.284841	1.5701	0.576345	19.0752	5.45132	92.6268	2.5932
3	1	1	2.4273	0.0273	0.2364	0.2364	37.4579	5.0579	1.7745	0.2795	21.5712	1.7912	74.3794	0.7814	0.2085	0.28865	1.1728	0.155446	3.3921	0.311441	1.6781	0.468345	16.032	2.40812	94.3164	0.9036
4	1	0	1.5787	0.8213	4.182	4.182	41.3928	8.9928	1.7393	0.2443	24.4896	4.7096	76.4033	1.2425	0.5036	0.00645	1.2517	0.0765462	3.0618	0.641741	1.8164	0.330045	18.2592	4.63532	96.2652	1.0452
5	1	0	1.6632	0.7368	4.5084	4.5084	38.6609	6.2609	1.6585	0.1635	25.1328	5.3528	77.4318	2.2711	0.5502	0.05305	1.1363	0.191946	3.774	0.070459	1.6378	0.508645	20.208	6.58412	97.2828	2.0628
6	1	1	2.5506	0.1506	-1.4916	1.4916	33.1123	0.7123	1.3975	0.0975	22.32	2.54	73.3597	1.801	0.2795	0.21765	1.1286	0.199646	4.0956	0.392059	2.2504	0.103955	18.192	4.56812	93.606	1.614
7	1	1	2.528	0.128	-0.0612	0.0612	30.1212	2.2788	1.5795	0.0845	20.5632	0.7832	73.5421	1.6186	0.5152	0.01805	1.3144	0.0138462	3.3919	0.311641	1.9511	0.195345	14.736	1.11212	93.2316	1.9884
8	1	0	1.605	0.795	-0.666	0.666	30.9647	1.4353	1.6606	0.1656	21.8304	2.0504	73.175	1.9858	0.59	0.09285	1.31	0.0182462	2.9191	0.784441	1.7849	0.361545	16.0896	2.46572	92.982	2.238
9	1	1	2.0924	0.3076	-0.666	0.666	35.2012	2.8012	1.5647	0.0697	24.7488	4.9688	73.0094	2.1514	0.5317	0.03455	1.1646	0.163646	4.0285	0.324959	2.3371	0.190655	20.0352	6.41132	93.0204	2.1996
10	1	0	1.7495	0.6505	1.686	1.686	38.4813	6.0813	1.5802	0.0852	24.2592	4.4792	73.1288	2.0319	0.6504	0.15325	1.1674	0.160846	3.6419	0.061641	2.3663	0.219855	18.384	4.76012	92.9724	2.2476
11	1	1	2.9552	0.5552	-2.4996	2.4996	36.871	4.471	1.6652	0.1702	21.3024	1.5224	72.0949	3.0658	0.3026	0.19455	1.3507	0.0224538	4.3167	0.613159	1.7904	0.356045	15.9936	2.36972	92.118	3.102
12	1	0	2.1421	0.2579	-0.4164	0.4164	35.4115	3.0115	1.6612	0.1662	23.0784	3.2984	73.6453	1.5154	0.6613	0.16415	1.1581	0.170146	3.8655	0.161959	2.2896	0.143155	17.856	4.23212	93.4812	1.7388
13	1	1	1.6484	0.7516	-0.2532	0.2532	29.7928	2.6072	1.4909	0.0041	21.8208	2.0408	73.6178	1.543	0.3907	0.10645	1.21	0.118246	3.847	0.143459	2.2092	0.0627551	16.32	2.69612	93.3852	1.8348
14	1	0	2.2539	0.1461	0.3708	0.3708	35.8044	3.4044	1.6209	0.1259	20.928	1.148	73.5837	1.5771	0.4241	0.07305	1.2391	0.0891462	3.3902	0.313341	2.1363	0.0101449	14.7648	1.14092	93.1452	2.0748
15	1	1	1.6341	0.7659	-0.4932	0.4932	28.6398	3.7602	1.5618	0.0668	21.1104	1.3304	73.9719	1.1889	0.4065	0.09065	1.2871	0.0411462	3.2918	0.411741	2.0796	0.0668449	14.9184	1.29452	93.75	1.47
16	1	0	1.469	0.931	-1.3956	1.3956	29.7458	2.6542	1.5881	0.0931	21.84	2.06	72.8408	2.3199	0.6583	0.16115	0.9911	0.337146	4.9052	1.20166	2.3937	0.247255	16.7328	3.10892	92.6364	2.5836
17	1	1	2.4466	0.0466	2.3292	2.3292	35.113	2.713	1.5524	0.0574	19.9776	0.1976	76.9966	1.8359	0.1696	0.32755	1.247	0.0812462	3.4771	0.226441	2.1646	0.0181551	13.8048	0.180923	96.6012	1.3812
18	1	0	2.0623	0.3377	-2.6148	2.6148	30.412	1.988	1.4181	0.0769	20.2464	0.4664	72.0352	3.1256	0.5306	0.03345	1.214	0.114246	3.879	0.175459	2.4285	0.282055	14.5632	0.939323	91.878	3.342
19	1	1	1.5787	0.8213	2.502	2.502	26.7259	5.6741	1.2398	0.2552	20.4096	0.6296	77.4781	2.3173	0.5306	0.03345	1.3125	0.0157462	3.754	0.050459	2.0677	0.0787449	14.64	1.01612	97.158	1.938
20	1	0	2.0393	0.3607	4.086	4.086	34.0047	1.6047	1.4591	0.0359	20.9568	1.1768	78.331	3.1702	0.4529	0.04425	1.3498	0.0215538	3.8557	0.152159	1.9715	0.174945	15.3408	1.71692	98.118	2.898
21	1	1	3.3598	0.9598	-1.29	1.29	38.0976	5.6976	1.6901	0.1951	22.464	2.684	72.9307	2.2301	0.4779	0.01925	1.2708	0.0574462	3.5335	0.170041	2.1495	0.00305513	17.0304	3.40652	92.694	2.526
22	1	0	2.1902	0.2098	-0.3876	0.3876	36.5741	4.1741	1.473	0.022	19.728	0.052	73.7546	1.4062	0.5256	0.02845	1.2427	0.0855462	3.5638	0.139741	2.1389	0.00754487	13.584	0.0398769	93.4428	1.7772
23	1	1	2.6514	0.2514	-1.626	1.626	31.6565	0.7435	1.4945	0.0005	18.768	1.012	74.0682	1.0926	0.2609	0.23625	1.2031	0.125146	3.6791	0.024441	2.7665	0.620055	12.672	0.951877	93.9036	1.3164
24	1	0	1.971	0.429	1.4076	1.4076	32.2297	0.1703	1.3681	0.1269	15.1776	4.6024	76.6128	1.4521	0.5044	0.00725	1.3696	0.0413538	3.4502	0.253341	2.2887	0.142255	8.1504	5.47348	95.958	0.738
25	1	1	3.1128	0.7128	2.4924	2.4924	28.3258	4.0742	1.4497	0.0453	16.3488	3.4312	78.4359	3.2751	0.234	0.26315	1.4308	0.102554	4.2293	0.525759	2.0974	0.0490449	9.9072	3.71668	97.9548	2.7348
26	1	0	1.4947	0.9053	-0.7428	0.7428	37.2359	4.8359	1.4222	0.0728	20.8512	1.0712	72.8786	2.2822	0.8453	0.34815	1.2212	0.107046	3.6523	0.051241	2.4465	0.300055	15.1008	1.47692	92.646	2.574
27	1	1	1.7337	0.6663	1.35	1.35	35.2668	2.8668	1.3336	0.1614	20.4192	0.6392	75.4725	0.3118	0.2328	0.26435	1.4757	0.147454	3.8611	0.157559	1.9288	0.217645	14.448	0.824123	94.998	0.222
28	1	0	2.6737	0.2737	-2.7012	2.7012	39.2634	6.8634	1.58	0.085	19.632	0.148	71.7173	3.4435	0.6624	0.16525	1.1762	0.152046	4.1457	0.442159	2.1543	0.00785513	12.672	0.951877	91.3788	3.8412
29	1	1	1.3757	1.0243	0.966	0.966	44.4898	12.0898	1.4721	0.0229	27.504	7.724	74.4937	0.6671	0.4975	0.00035	1.083	0.245246	5.6823	1.97876	2.3751	0.228655	23.184	9.56012	94.47	0.75
30	1	0	2.1757	0.2243	-1.53	1.53	36.8009	4.4009	1.4959	0.0009	19.2192	0.5608	73.07	2.0908	0.5834	0.08625	1.0326	0.295646	5.2826	1.57906	2.9848	0.838355	13.4688	0.155077	92.886	2.334
31	1	1	2.616	0.216	1.5228	1.5228	25.4168	6.9832	1.6051	0.1101	18.3648	1.4152	76.2977	1.1369	0.2401	0.25705	1.1722	0.156046	3.6783	0.025241	2.3372	0.190755	12.1632	1.46068	95.7852	0.5652
32	1	1	2.6612	0.2612	-0.906	0.906	32.1621	0.2379	1.5555	0.0605	18.288	1.492	74.6374	0.5234	0.4319	0.06525	1.2867	0.0415462	3.669	0.034541	2.419	0.272555	11.9328	1.69108	94.2876	0.9324
33	1	0	1.4894	0.9106	0.8604	0.8604	31.3964	1.0036	1.5057	0.0107	19.8048	0.0248	74.9428	0.2179	0.636	0.13885	1.1933	0.134946	4.0373	0.333759	2.3715	0.225055	13.968	0.344123	94.662	0.558
34	1	1	3.1374	0.7374	-0.57	0.57	30.0533	2.3467	1.572	0.077	17.328	2.452	74.7983	0.3625	0.2148	0.28235	1.4218	0.0935538	3.6273	0.076241	1.8899	0.256545	10.7712	2.85268	94.3452	0.8748
35	1	1	2.8532	0.4532	0.87	0.87	31.6833	0.7167	1.4626	0.0324	18.4704	1.3096	77.0729	1.9121	0.5683	0.07115	1.2616	0.0666462	3.434	0.269541	2.4795	0.333055	13.0848	0.539077	97.014	1.794
36	1	1	2.3383	0.0617	1.926	1.926	32.4996	0.0996	1.5515	0.0565	19.248	0.532	76.5644	1.4036	0.7117	0.21455	1.3532	0.0249538	3.32	0.383541	2.2783	0.131855	13.056	0.567877	96.198	0.978
37	1	0	2.7267	0.3267	-0.7908	0.7908	31.3433	1.0567	1.5052	0.0102	16.3488	3.4312	75.4215	0.2607	0.4375	0.05965	1.3707	0.0424538	3.4364	0.267141	2.3415	0.195055	9.8976	3.72628	95.142	0.078
38	1	1	1.8743	0.5257	-0.5508	0.5508	36.1052	3.7052	1.4545	0.0405	21.072	1.292	74.2988	0.862	0.6629	0.16575	1.2996	0.0286462	3.45	0.253541	2.0649	0.0815449	15.5424	1.91852	94.2012	1.0188
39	1	0	1.951	0.449	-3.2004	3.2004	33.2128	0.8128	1.451	0.044	20.2752	0.4952	72.5356	2.6251	0.4981	0.00095	1.5188	0.190554	4.0347	0.331159	1.9766	0.169845	14.6496	1.02572	92.3484	2.8716
40	1	1	3.4069	1.0069	0.4956	0.4956	30.7106	1.6894	1.6548	0.1598	15.2928	4.4872	76.6695	1.5087	0.4277	0.06945	1.5208	0.192554	4.341	0.637459	2.0204	0.126045	9.2352	4.38868	96.15	0.93
41	1	0	1.2183	1.1817	1.206	1.206	31.8589	0.5411	1.3318	0.1632	17.7984	1.9816	77.151	1.9902	0.789	0.29185	1.4231	0.0948538	3.7186	0.015059	2.0243	0.122145	11.1936	2.43028	96.5532	1.3332
42	1	1	2.5086	0.1086	2.3292	2.3292	25.654	6.746	1.3202	0.1748	14.3232	5.4568	79.4542	4.2934	0.3987	0.09845	1.3572	0.0289538	3.9302	0.226659	2.177	0.0305551	7.6608	5.96308	98.9628	3.7428
43	1	0	3.0521	0.6521	-3.0372	3.0372	32.7362	0.3362	1.6116	0.1166	19.5552	0.2248	72.581	2.5798	0.4013	0.09585	1.5574	0.229154	4.21	0.506459	1.7686	0.377845	14.208	0.584123	92.358	2.862
44	1	1	2.781	0.381	1.062	1.062	28.8874	3.5126	1.4146	0.0804	18.0672	1.7128	76.4204	1.2596	0.6917	0.19455	1.4658	0.137554	3.9142	0.210659	2.194	0.0475551	12.048	1.57588	95.9868	0.7668
45	1	0	2.0887	0.3113	-0.8004	0.8004	27.0254	5.3746	1.2714	0.2236	14.9376	4.8424	75.9496	0.7888	0.5342	0.03705	1.4882	0.159954	3.8901	0.186559	2.4577	0.311255	8.8224	4.80148	95.7084	0.4884
46	1	1	3.0415	0.6415	-1.6548	1.6548	31.6316	0.7684	1.5835	0.0885	22.0608	2.2808	73.3868	1.7739	0.5778	0.08065	1.3098	0.0184462	3.6315	0.072041	2.2657	0.119255	17.52	3.89612	93.462	1.758
47	1	0	2.0682	0.3318	0.2268	0.2268	36.2749	3.8749	1.4111	0.0839	19.152	0.628	74.7133	0.4475	0.5285	0.03135	1.538	0.209754	3.6981	0.00544103	2.1096	0.0368449	13.0656	0.558277	94.1532	1.0668
48	1	1	2.5719	0.1719	-0.9828	0.9828	33.0101	0.6101	1.3811	0.1139	19.872	0.092	74.6943	0.4665	0.344	0.15315	1.4295	0.101254	3.7297	0.026159	2.1117	0.0347449	14.4672	0.843323	94.7868	0.4332
49	1	0	1.5411	0.8589	2.5884	2.5884	31.818	0.582	1.3328	0.1622	20.592	0.812	78.0432	2.8825	0.5635	0.06635	1.3081	0.0201462	3.5441	0.159441	2.2879	0.141455	15.3216	1.69772	98.1084	2.8884
50	1	1	2.6329	0.2329	-1.5492	1.5492	33.7927	1.3927	1.4426	0.0524	19.968	0.188	74.2122	0.9486	0.3076	0.18955	1.4215	0.0932538	3.4987	0.204841	1.7733	0.373145	14.7456	1.12172	94.1148	1.1052
51	1	0	3.0181	0.6181	-2.49	2.49	23.248	9.152	1.2952	0.1998	11.4432	8.3368	75.5006	0.3398	0.4488	0.04835	1.2677	0.0605462	3.8854	0.181859	2.445	0.298555	5.8848	7.73908	95.4492	0.2292
52	1	1	1.5179	0.8821	1.8396	1.8396	37.6954	5.2954	1.3724	0.1226	23.1072	3.3272	76.9302	1.7695	0.5961	0.09895	1.4581	0.129854	3.3978	0.305741	2.586	0.439555	18.1536	4.52972	97.0332	1.8132
53	1	0	2.2331	0.1669	-1.2996	1.2996	31.6084	0.7916	1.348	0.147	19.008	0.772	74.146	1.0148	0.4218	0.07535	1.2421	0.0861462	4.0094	0.305859	2.2844	0.137955	14.2464	0.622523	94.2012	1.0188
54	1	1	1.8386	0.5614	-0.0132	0.0132	34.3972	1.9972	1.2961	0.1989	18.96	0.82	76.105	0.9443	0.4889	0.00825	1.4357	0.107454	3.5582	0.145341	1.7934	0.353045	13.632	0.00812308	96.0348	0.8148
55	1	0	2.3581	0.0419	-3.0948	3.0948	25.3136	7.0864	1.3101	0.1849	15.3888	4.3912	73.9351	1.2257	0.5459	0.04875	1.4091	0.0808538	3.7072	0.00365897	2.4573	0.310855	9.6192	4.00468	93.798	1.422
56	1	1	2.4852	0.0852	-0.2628	0.2628	33.9905	1.5905	1.5794	0.0844	18.5568	1.2232	75.5293	0.3686	0.5735	0.07635	1.4676	0.139354	3.8587	0.155159	2.3123	0.165855	12.7296	0.894277	95.3724	0.1524
57	1	0	1.9429	0.4571	-3.0468	3.0468	28.6113	3.7887	1.3112	0.1838	15.1488	4.6312	74.3268	0.834	0.7449	0.24775	1.2449	0.0833462	3.95	0.246459	2.5148	0.368355	9.3984	4.22548	94.23	0.99
58	1	1	2.4597	0.0597	-0.7812	0.7812	33.3033	0.9033	1.512	0.017	20.736	0.956	74.3658	0.795	0.5211	0.02395	1.3339	0.00565385	3.2204	0.483141	2.2254	0.0789551	15.984	2.36012	94.2972	0.9228
59	1	0	2.5024	0.1024	-0.7908	0.7908	31.0884	1.3116	1.4812	0.0138	16.6272	3.1528	75.6517	0.4909	0.5481	0.05095	1.4902	0.161954	3.5399	0.163641	2.0428	0.103645	11.2416	2.38228	95.4972	0.2772
60	1	1	2.3554	0.0446	2.5308	2.5308	25.4001	6.9999	1.4471	0.0479	18.8448	0.9352	78.3016	3.1408	0.5708	0.07365	1.4254	0.0971538	3.7509	0.047359	2.0693	0.0771449	13.9776	0.353723	98.214	2.994
61	1	0	1.1407	1.2593	-0.8196	0.8196	30.2041	2.1959	1.2421	0.2529	22.224	2.444	74.098	1.0628	0.558	0.06085	1.5419	0.213654	4.0393	0.335759	1.7685	0.377945	17.472	3.84812	94.0956	1.1244
62	1	1	3.2003	0.8003	-2.3076	2.3076	24.728	7.672	1.4984	0.0034	17.3856	2.3944	74.4437	0.7171	0.2571	0.24005	1.4187	0.0904538	3.3528	0.350741	1.665	0.481445	12.5856	1.03828	94.4604	0.7596
63	1	0	2.3668	0.0332	-1.1268	1.1268	29.3788	3.0212	1.3947	0.1003	16.8672	2.9128	75.2317	0.0709	0.8308	0.33365	1.2814	0.0468462	3.4674	0.236141	2.009	0.137445	11.4336	2.19028	95.0364	0.1836
64	1	1	1.5687	0.8313	-1.05	1.05	32.715	0.315	1.2682	0.2268	22.2048	2.4248	75.1758	0.015	0.5045	0.00735	1.242	0.0862462	3.6311	0.072441	2.081	0.0654449	18.0096	4.38572	95.2572	0.0372
65	1	0	1.7321	0.6679	-1.1652	1.1652	30.6264	1.7736	1.3597	0.1353	21.12	1.34	73.8576	1.3032	0.5783	0.08115	1.433	0.104754	3.6929	0.010641	2.2906	0.144155	16.3104	2.68652	93.8268	1.3932
66	1	1	2.8328	0.4328	1.8684	1.8684	29.7905	2.6095	1.5469	0.0519	17.7888	1.9912	78.3323	3.1715	0.4018	0.09535	1.3234	0.00484615	3.1455	0.558041	2.219	0.0725551	12.4704	1.15348	98.3772	3.1572
67	1	0	2.6439	0.2439	-2.7012	2.7012	27.2263	5.1737	1.4653	0.0297	15.8976	3.8824	74.2715	0.8893	0.5862	0.08905	1.2695	0.0587462	3.6143	0.089241	1.9062	0.240245	10.2144	3.40948	94.2108	1.0092
68	1	1	2.547	0.147	-1.2036	1.2036	30.3911	2.0089	1.5605	0.0655	17.8368	1.9432	75.7477	0.5869	0.5062	0.00905	1.2329	0.0953462	3.57	0.133541	2.0116	0.134845	11.904	1.71988	95.7084	0.4884
69	1	0	2.3824	0.0176	4.71	4.71	32.4996	0.0996	1.4982	0.0032	15.3888	4.3912	81.7691	6.6084	0.3831	0.11405	1.3836	0.0553538	3.3949	0.308641	2.2535	0.107055	9.1584	4.46548	101.478	6.258
70	1	1	1.8708	0.5292	1.5516	1.5516	33.5923	1.1923	1.4865	0.0085	17.6832	2.0968	77.7849	2.6241	0.4873	0.00985	1.3938	0.0655538	3.2355	0.468041	2.0835	0.0629449	11.5104	2.11348	97.494	2.274
71	1	0	1.5656	0.8344	3.4332	3.4332	27.8349	4.5651	1.3216	0.1734	16.656	3.124	80.0675	4.9068	0.4517	0.04545	1.503	0.174754	3.7809	0.077359	1.7368	0.409645	11.1744	2.44948	99.9708	4.7508
72	1	1	2.1648	0.2352	-0.3876	0.3876	28.278	4.122	1.3648	0.1302	17.28	2.5	75.9978	0.837	0.5685	0.07135	1.4239	0.0956538	3.5484	0.155141	1.7224	0.424045	11.7504	1.87348	95.862	0.642
73	1	0	1.8079	0.5921	-0.33	0.33	30.2041	2.1959	1.3594	0.1356	16.8	2.98	75.4673	0.3065	0.4244	0.07275	1.5506	0.222354	3.4965	0.207041	1.8072	0.339245	10.896	2.72788	95.1228	0.0972
74	1	0	2.1006	0.2994	6.1404	6.1404	31.1602	1.2398	1.4562	0.0388	16.416	3.364	81.5009	6.3401	0.6336	0.13645	1.4081	0.0798538	3.2895	0.414041	2.1429	0.00354487	10.1664	3.45748	100.988	5.7684
75	1	1	2.6562	0.2562	-0.8388	0.8388	32.8883	0.4883	1.5457	0.0507	18.48	1.3	75.2227	0.062	0.3982	0.09895	1.3887	0.0604538	3.1624	0.541141	2.2219	0.0754551	12.576	1.04788	95.1804	0.0396
76	1	0	2.6235	0.2235	2.55	2.55	31.6084	0.7916	1.4496	0.0454	16.1088	3.6712	77.767	2.6063	0.5155	0.01835	1.4667	0.138454	3.5095	0.194041	2.3787	0.232255	10.0032	3.62068	97.2732	2.0532
77	1	1	2.5193	0.1193	0.6108	0.6108	29.6556	2.7444	1.4119	0.0831	15.8112	3.9688	76.6921	1.5313	0.4735	0.02365	1.3323	0.00405385	3.0669	0.636641	2.2476	0.101155	10.1568	3.46708	96.4284	1.2084
78	1	0	1.5511	0.8489	0.4092	0.4092	28.669	3.731	1.3122	0.1828	16.0128	3.7672	76.8059	1.6451	0.5842	0.08705	1.4949	0.166654	3.1687	0.534841	2.5718	0.425355	10.4736	3.15028	96.7932	1.5732
79	2	0	2.3175	0.6225	-2.6025	2.6025	35.1926	1.0074	1.187	0.229	19.5885	2.6515	64.8075	0.2473	0.1475	0.162164	0.9499	0.0199104	5.167	0.00341045	2.3793	0.0404776	17.901	1.219	76.0275	3.8725
80	2	1	2.478	0.462	-0.6	0.6	30.73	5.47	1.2023	0.2137	19.8135	2.4265	66.5325	0.2678	0.2447	0.0649642	0.8858	0.0840104	5.9098	0.73939	2.3995	0.0202776	18.696	0.424	77.7825	2.1175
81	2	0	2.0857	0.8543	3.3975	3.3975	39.1089	2.9089	1.2293	0.1867	24.9885	2.7485	66.6225	0.2525	0.4779	0.168236	0.9971	0.0272896	6.6543	1.48389	2.678	0.258222	21.771	2.651	81.2025	0.3425
82	2	1	2.8538	0.0862	0.2625	0.2625	42.1388	5.9388	1.4704	0.0544	26.2335	3.9935	64.3575	2.0125	0.18	0.129664	0.9188	0.0510104	6.0563	0.88589	2.3704	0.0493776	22.986	3.866	79.11	1.75
83	2	0	2.6734	0.2666	0.495	0.495	37.0886	0.8886	1.4057	0.0103	23.2635	1.0235	65.6025	0.7675	0.1409	0.168764	1.0069	0.0370896	5.4052	0.23479	2.5954	0.175622	19.5585	0.4385	80.1525	0.7075
84	2	1	3.0811	0.1411	-0.705	0.705	35.0372	1.1628	1.3825	0.0335	21.5385	0.7015	65.5725	0.7975	0.2596	0.0500642	0.9478	0.0220104	5.0296	0.14081	2.3965	0.0232776	18.2085	0.9115	80.1675	0.6925
85	2	1	3.0137	0.0737	1.8975	1.8975	37.6821	1.4821	1.5445	0.1285	23.1435	0.9035	66.4575	0.0875	0.4417	0.132036	0.913	0.0568104	4.3381	0.83231	2.0652	0.354578	19.341	0.221	80.9775	0.1175
86	2	0	3.0941	0.1541	-2.655	2.655	26.4347	9.7653	1.3638	0.0522	19.611	2.629	64.8675	1.5025	0.2092	0.100464	0.9078	0.0620104	4.8367	0.33371	2.1907	0.229078	16.3185	2.8015	79.65	1.21
87	2	1	3.0693	0.1293	-1.83	1.83	33.7666	2.4334	1.4238	0.0078	20.9535	1.2865	65.4075	0.9625	0.2943	0.0153642	0.9073	0.0625104	5.463	0.29259	2.3514	0.0683776	17.6385	1.4815	80.055	0.805
88	2	0	2.8618	0.0782	-1.8	1.8	29.8468	6.3532	1.3025	0.1135	21.111	1.129	65.1825	1.1875	0.282	0.0276642	0.9349	0.0349104	4.4986	0.67181	2.2055	0.214278	17.976	1.144	79.9875	0.8725
89	2	1	3.0156	0.0756	-0.585	0.585	32.1603	4.0397	1.3786	0.0374	19.2585	2.9815	66.6675	0.2975	0.204	0.105664	0.9834	0.0135896	4.8293	0.34111	2.2294	0.190378	16.2735	2.8465	81.42	0.56
90	2	0	2.9228	0.0172	0.225	0.225	35.79	0.41	1.5368	0.1208	21.5835	0.6565	65.8725	0.4975	0.3829	0.0732358	1.0537	0.0838896	4.2782	0.89221	2.1717	0.248078	17.646	1.474	79.995	0.865
91	2	1	3.2054	0.2654	0.2925	0.2925	34.5095	1.6905	1.2531	0.1629	21.0735	1.1665	65.9175	0.4525	0.2639	0.0457642	0.9571	0.0127104	4.6724	0.49801	2.4593	0.0395224	17.391	1.729	80.28	0.58
92	2	0	3.4226	0.4826	-2.6625	2.6625	32.4507	3.7493	1.5129	0.0969	20.5335	1.7065	64.3725	1.9975	0.4043	0.0946358	0.9415	0.0283104	5.0035	0.16691	2.443	0.0232224	17.2335	1.8865	79.2075	1.6525
93	2	1	3.5247	0.5847	-1.275	1.275	35.1675	1.0325	1.4611	0.0451	23.661	1.421	64.8225	1.5475	0.4783	0.168636	0.9252	0.0446104	4.7438	0.42661	1.899	0.520778	20.256	1.136	79.3725	1.4875
94	2	1	3.4263	0.4863	-0.27	0.27	36.871	0.671	1.4475	0.0315	22.1985	0.0415	66.3225	0.0475	0.2842	0.0254642	0.9319	0.0379104	4.3444	0.82601	1.9717	0.448078	19.386	0.266	81.1275	0.2675
95	2	0	3.3019	0.3619	3.1575	3.1575	38.0201	1.8201	1.3964	0.0196	22.3485	0.1085	68.7675	2.3975	0.2078	0.101864	0.9972	0.0273896	4.9148	0.25561	2.5334	0.113622	18.816	0.304	83.22	2.36
96	2	0	2.601	0.339	1.8075	1.8075	38.6155	2.4155	1.3643	0.0517	23.8635	1.6235	66.36	0.01	0.4235	0.113836	0.9415	0.0283104	5.3072	0.13679	2.4952	0.0754224	20.4135	1.2935	80.85	0.01
97	2	1	3.5832	0.6432	-1.0425	1.0425	31.8284	4.3716	1.4532	0.0372	20.451	1.789	66.3225	0.0475	0.2404	0.0692642	0.9187	0.0511104	5.0718	0.0986104	2.5184	0.0986224	17.7885	1.3315	81.1425	0.2825
98	2	1	3.0255	0.0855	1.1775	1.1775	36.9279	0.7279	1.3534	0.0626	21.1035	1.1365	67.3725	1.0025	0.3211	0.0114358	1.0366	0.0667896	4.7895	0.38091	2.4962	0.0764224	17.7735	1.3465	82.02	1.16
99	2	1	2.8295	0.1105	2.295	2.295	35.9661	0.2339	1.4259	0.0099	21.7935	0.4465	68.1075	1.7375	0.2869	0.0227642	0.9715	0.00168955	5.3177	0.14729	2.711	0.291222	18.276	0.844	82.5375	1.6775
100	2	0	2.8152	0.1248	-0.5175	0.5175	37.209	1.009	1.4055	0.0105	22.0185	0.2215	65.595	0.775	0.3846	0.0749358	0.9863	0.0164896	4.5348	0.63561	2.0362	0.383578	18.3585	0.7615	80.1675	0.6925
101	2	1	2.4667	0.4733	0.6525	0.6525	37.3678	1.1678	1.3572	0.0588	21.9735	0.2665	67.4025	1.0325	0.3458	0.0361358	0.9341	0.0357104	5.7876	0.61719	2.5465	0.126722	18.711	0.409	82.215	1.355
102	2	0	2.3276	0.6124	2.1525	2.1525	41.6114	5.4114	1.4023	0.0137	23.6385	1.3985	66.8325	0.4625	0.2377	0.0719642	1.0363	0.0664896	4.747	0.42341	2.051	0.368778	19.9335	0.8135	81.5325	0.6725
103	2	1	3.5689	0.6289	-1.7775	1.7775	32.7852	3.4148	1.6009	0.1849	22.1385	0.1015	65.5575	0.8125	0.3789	0.0692358	1.1	0.13019	4.9088	0.26161	2.2413	0.178478	19.0485	0.0715	80.2275	0.6325
104	2	0	2.456	0.484	-0.705	0.705	35.9661	0.2339	1.3544	0.0616	19.3185	2.9215	65.8425	0.5275	0.3296	0.0199358	0.9885	0.0186896	5.2478	0.0773896	2.3549	0.0648776	15.336	3.784	80.145	0.715
105	2	1	3.0212	0.0812	0.9075	0.9075	37.1478	0.9478	1.3292	0.0868	22.476	0.236	66.6975	0.3275	0.287	0.0226642	0.9381	0.0317104	4.6125	0.55791	2.3356	0.0841776	19.101	0.019	81.42	0.56
106	2	0	3.7667	0.8267	-0.75	0.75	33.2162	2.9838	1.5871	0.1711	21.2235	1.0165	66.0375	0.3325	0.357	0.0473358	0.9033	0.0665104	4.8372	0.33321	2.1452	0.274578	19.071	0.049	80.8125	0.0475
107	2	1	2.996	0.056	1.4175	1.4175	36.0486	0.1514	1.2832	0.1328	20.1285	2.1115	68.3925	2.0225	0.1597	0.149964	0.9887	0.0188896	4.8451	0.32531	2.469	0.0492224	16.746	2.374	82.935	2.075
108	2	0	2.2159	0.7241	5.3475	5.3475	33.6911	2.5089	1.2743	0.1417	24.1635	1.9235	68.9925	2.6225	0.4145	0.104836	0.9464	0.0234104	4.4016	0.76881	2.1741	0.245678	20.7885	1.6685	83.535	2.675
109	2	1	2.839	0.101	0.855	0.855	37.6364	1.4364	1.3395	0.0765	22.596	0.356	66.6375	0.2675	0.3002	0.00946418	0.8923	0.0775104	5.3495	0.17909	2.2972	0.122578	19.581	0.461	81.3075	0.4475
110	2	0	3.8547	0.9147	-1.9725	1.9725	29.2201	6.9799	1.5213	0.1053	19.1235	3.1165	65.7975	0.5725	0.2058	0.103864	0.9162	0.0536104	4.5878	0.58261	2.2066	0.213178	16.251	2.869	80.3325	0.5275
111	2	1	3.2667	0.3267	0.7425	0.7425	33.6073	2.5927	1.6301	0.2141	23.3685	1.1285	66.4425	0.0725	0.3517	0.0420358	0.9827	0.0128896	5.2492	0.0787896	2.2762	0.143578	20.196	1.076	81.0675	0.2075
112	2	0	3.0737	0.1337	0.045	0.045	35.3492	0.8508	1.4326	0.0166	21.8385	0.4015	66.0975	0.2725	0.3652	0.0555358	0.8702	0.0996104	5.3188	0.14839	2.4233	0.00352239	18.5685	0.5515	80.9025	0.0425
113	2	1	2.6643	0.2757	2.04	2.04	40.8163	4.6163	1.3235	0.0925	22.6335	0.3935	66.8175	0.4475	0.289	0.0206642	0.9988	0.0289896	5.0065	0.16391	2.465	0.0452224	19.3635	0.2435	81.39	0.53
114	2	0	3.6031	0.6631	1.5825	1.5825	37.6856	1.4856	1.5834	0.1674	25.5135	3.2735	66.705	0.335	0.3141	0.00443582	0.939	0.0308104	5.0942	0.0762104	2.5144	0.0946224	22.461	3.341	81.4575	0.5975
115	2	1	2.8564	0.0836	-0.195	0.195	34.2167	1.9833	1.2882	0.1278	22.0635	0.1765	66.2175	0.1525	0.287	0.0226642	0.8916	0.0782104	5.3123	0.14189	2.4408	0.0210224	18.7335	0.3865	81	0.14
116	2	0	2.1792	0.7608	2.3175	2.3175	40.176	3.976	1.4149	0.0011	23.901	1.661	67.26	0.89	0.2715	0.0381642	0.9567	0.0131104	5.3103	0.13989	2.7361	0.316322	19.8285	0.7085	81.66	0.8
117	2	1	3.1433	0.2033	-1.3125	1.3125	33.9146	2.2854	1.5199	0.1039	23.5635	1.3235	65.2725	1.0975	0.3825	0.0728358	0.9162	0.0536104	6.3307	1.16029	3.0315	0.611722	20.526	1.406	79.8075	1.0525
118	2	0	3.9006	0.9606	-1.86	1.86	36.2696	0.0696	1.5862	0.1702	21.861	0.379	65.4075	0.9625	0.2352	0.0744642	1.0139	0.0440896	4.609	0.56141	2.0883	0.331478	19.416	0.296	79.9275	0.9325
119	2	1	3.0239	0.0839	1.5225	1.5225	40.1897	3.9897	1.432	0.016	26.3835	4.1435	65.97	0.4	0.5386	0.228936	0.9241	0.0457104	5.5318	0.36139	2.6264	0.206622	23.226	4.106	80.3775	0.4825
120	2	0	3.666	0.726	-3.24	3.24	22.727	13.473	1.4915	0.0755	17.226	5.014	66.0075	0.3625	0.0953	0.214364	1.095	0.12519	5.105	0.0654104	2.3964	0.0233776	14.2635	4.8565	80.4825	0.3775
121	2	1	3.1304	0.1904	-0.165	0.165	32.4507	3.7493	1.4321	0.0161	23.496	1.256	66.0675	0.3025	0.4373	0.127636	0.9616	0.00821045	4.9175	0.25291	2.5363	0.116522	20.901	1.781	80.7675	0.0925
122	2	0	2.8145	0.1255	-0.675	0.675	34.9931	1.2069	1.4116	0.0044	21.0585	1.1815	66.3075	0.0625	0.2661	0.0435642	0.9553	0.0145104	5.6403	0.46989	2.5433	0.123522	17.8035	1.3165	80.8425	0.0175
123	2	1	2.3804	0.5596	1.2075	1.2075	34.6758	1.5242	1.3437	0.0723	23.1885	0.9485	66.3825	0.0125	0.3311	0.0214358	1.0251	0.0552896	4.751	0.41941	2.38	0.0397776	20.361	1.241	80.865	0.005
124	2	0	2.8898	0.0502	1.9275	1.9275	35.9108	0.2892	1.395	0.021	24.4935	2.2535	67.1775	0.8075	0.4125	0.102836	1.0065	0.0366896	5.5629	0.39249	2.6491	0.229322	21.666	2.546	81.7425	0.8825
125	2	1	2.5626	0.3774	0.54	0.54	40.3873	4.1873	1.5312	0.1152	22.9335	0.6935	66.3525	0.0175	0.2782	0.0314642	0.9139	0.0559104	5.2848	0.11439	2.1988	0.220978	19.5735	0.4535	80.82	0.04
126	2	0	2.6915	0.2485	1.0725	1.0725	38.1743	1.9743	1.3548	0.0612	22.3335	0.0935	66.8175	0.4475	0.1789	0.130764	1.0578	0.0879896	4.9521	0.21831	2.6316	0.211822	19.0485	0.0715	81.0825	0.2225
127	2	1	3.1273	0.1873	-1.665	1.665	35.9263	0.2737	1.4993	0.0833	21.801	0.439	65.4675	0.9025	0.3324	0.0227358	1.1169	0.14709	5.3235	0.15309	2.5067	0.0869224	18.801	0.319	80.0625	0.7975
128	2	0	2.6682	0.2718	2.0175	2.0175	41.0366	4.8366	1.4593	0.0433	25.1085	2.8685	66.5475	0.1775	0.4817	0.172036	1.0317	0.0618896	5.3462	0.17579	2.5885	0.168722	21.756	2.636	81.105	0.245
129	2	1	3.2402	0.3002	-2.25	2.25	33.5397	2.6603	1.4945	0.0785	21.0285	1.2115	65.3925	0.9775	0.2358	0.0738642	0.9606	0.00921045	5.2098	0.0393896	2.437	0.0172224	18.246	0.874	80.0775	0.7825
130	2	0	3.4317	0.4917	-1.92	1.92	32.6859	3.5141	1.5922	0.1762	22.5585	0.3185	64.5375	1.8325	0.3772	0.0675358	0.9156	0.0542104	4.8655	0.30491	2.296	0.123778	19.761	0.641	79.14	1.72
131	2	1	2.5871	0.3529	-0.1575	0.1575	36.6411	0.4411	1.3831	0.0329	21.5085	0.7315	66.5325	0.1625	0.1907	0.118964	1.0716	0.10179	5.4545	0.28409	2.53	0.110222	18.2235	0.8965	80.85	0.01
132	2	0	3.3911	0.4511	-1.92	1.92	36.7039	0.5039	1.5981	0.1821	20.976	1.264	65.1675	1.2025	0.4074	0.0977358	1.0001	0.0302896	5.6522	0.48179	2.5974	0.177622	18.051	1.069	79.4175	1.4425
133	2	1	2.4271	0.5129	-0.4725	0.4725	40.6025	4.4025	1.4722	0.0562	21.216	1.024	65.955	0.415	0.3287	0.0190358	1.0094	0.0395896	5.688	0.51759	2.5196	0.0998224	17.931	1.189	80.4975	0.3625
134	2	0	2.7258	0.2142	3.8175	3.8175	36.1882	0.0118	1.4895	0.0735	21.9435	0.2965	69.405	3.035	0.261	0.0486642	1.0835	0.11369	5.0982	0.0722104	2.6312	0.211422	18.351	0.769	83.7	2.84
135	2	1	2.4862	0.4538	2.2575	2.2575	35.1028	1.0972	1.4102	0.0058	23.3385	1.0985	67.8825	1.5125	0.4017	0.0920358	0.9039	0.0659104	6.0652	0.89479	2.6172	0.197422	20.1735	1.0535	82.185	1.325
136	2	0	3.3965	0.4565	-2.4525	2.4525	30.1055	6.0945	1.375	0.041	17.511	4.729	66.0825	0.2875	0.0961	0.213564	1.0558	0.0859896	4.4782	0.69221	2.4891	0.0693224	14.3235	4.7965	80.5875	0.2725
137	2	1	2.6568	0.2832	1.665	1.665	37.6551	1.4551	1.3063	0.1097	21.5385	0.7015	67.7325	1.3625	0.481	0.171336	0.9319	0.0379104	5.1799	0.00948955	2.456	0.0362224	18.2685	0.8515	82.0425	1.1825
138	2	0	2.5411	0.3989	-1.2825	1.2825	37.0995	0.8995	1.4175	0.0015	23.1135	0.8735	64.305	2.065	0.3848	0.0751358	0.8929	0.0769104	5.0971	0.0733104	2.102	0.317778	20.346	1.226	78.7425	2.1175
139	2	1	2.5681	0.3719	0.1125	0.1125	39.3705	3.1705	1.3807	0.0353	24.0885	1.8485	66.0075	0.3625	0.2176	0.0920642	0.8931	0.0767104	5.6092	0.43879	2.5852	0.165422	21.426	2.306	80.61	0.25
140	2	0	2.5757	0.3643	-0.7575	0.7575	37.3678	1.1678	1.3692	0.0468	22.5135	0.2735	65.0175	1.3525	0.2165	0.0931642	0.9644	0.00541045	5.5	0.32959	2.5527	0.132922	19.476	0.356	79.5525	1.3075
141	2	1	2.7484	0.1916	0.765	0.765	36.9239	0.7239	1.429	0.013	21.4785	0.7615	67.4625	1.0925	0.2727	0.0369642	0.9656	0.00421045	5.6176	0.44719	2.6037	0.183922	18.2235	0.8965	82.005	1.145
142	2	1	2.8283	0.1117	0.6075	0.6075	44.3852	8.1852	1.5323	0.1163	24.3135	2.0735	65.3325	1.0375	0.454	0.144336	1.014	0.0441896	5.3047	0.13429	2.5187	0.0989224	21.321	2.201	79.8975	0.9625
143	2	0	2.897	0.043	0.45	0.45	32.4507	3.7493	1.499	0.083	20.0985	2.1415	67.545	1.175	0.1761	0.133564	1.0716	0.10179	5.3649	0.19449	2.55	0.130222	16.761	2.359	81.9675	1.1075
144	2	1	3.0472	0.1072	0.48	0.48	33.2327	2.9673	1.4382	0.0222	19.8735	2.3665	67.1775	0.8075	0.3978	0.0881358	0.9728	0.00298955	5.0846	0.0858104	2.4106	0.00917761	16.6335	2.4865	81.8175	0.9575
145	2	0	1.5896	1.3504	3.18	3.18	38.6609	2.4609	1.3613	0.0547	23.0985	0.8585	68.145	1.775	0.4242	0.114536	0.9557	0.0141104	6.0109	0.84049	2.7782	0.358422	19.2585	0.1385	82.5225	1.6625

## Sheet: Sheet2
							1.4466		0.5297	0.03255	1.209	0.119246	3.6529	0.050641	1.9724
							1.645		0.4994	0.00225	1.3229	0.00534615	3.4187	0.284841	1.5701
							1.7745		0.2085	0.28865	1.1728	0.155446	3.3921	0.311441	1.6781
							1.7393		0.5036	0.00645	1.2517	0.0765462	3.0618	0.641741	1.8164
							1.6585		0.5502	0.05305	1.1363	0.191946	3.774	0.070459	1.6378
							1.3975		0.2795	0.21765	1.1286	0.199646	4.0956	0.392059	2.2504
							1.5795		0.5152	0.01805	1.3144	0.0138462	3.3919	0.311641	1.9511
							1.6606		0.59	0.09285	1.31	0.0182462	2.9191	0.784441	1.7849
							1.5647		0.5317	0.03455	1.1646	0.163646	4.0285	0.324959	2.3371
							1.5802		0.6504	0.15325	1.1674	0.160846	3.6419	0.061641	2.3663
							1.6652		0.3026	0.19455	1.3507	0.0224538	4.3167	0.613159	1.7904
							1.6612		0.6613	0.16415	1.1581	0.170146	3.8655	0.161959	2.2896
							1.4909		0.3907	0.10645	1.21	0.118246	3.847	0.143459	2.2092
							1.6209		0.4241	0.07305	1.2391	0.0891462	3.3902	0.313341	2.1363
							1.5618		0.4065	0.09065	1.2871	0.0411462	3.2918	0.411741	2.0796
							1.5881		0.6583	0.16115	0.9911	0.337146	4.9052	1.20166	2.3937
							1.5524		0.1696	0.32755	1.247	0.0812462	3.4771	0.226441	2.1646
							1.4181		0.5306	0.03345	1.214	0.114246	3.879	0.175459	2.4285
							1.2398		0.5306	0.03345	1.3125	0.0157462	3.754	0.050459	2.0677
							1.4591		0.4529	0.04425	1.3498	0.0215538	3.8557	0.152159	1.9715
							1.6901		0.4779	0.01925	1.2708	0.0574462	3.5335	0.170041	2.1495
							1.473		0.5256	0.02845	1.2427	0.0855462	3.5638	0.139741	2.1389
							1.4945		0.2609	0.23625	1.2031	0.125146	3.6791	0.024441	2.7665
							1.3681		0.5044	0.00725	1.3696	0.0413538	3.4502	0.253341	2.2887
							1.4497		0.234	0.26315	1.4308	0.102554	4.2293	0.525759	2.0974
							1.4222		0.8453	0.34815	1.2212	0.107046	3.6523	0.051241	2.4465
							1.3336		0.2328	0.26435	1.4757	0.147454	3.8611	0.157559	1.9288
							1.58		0.6624	0.16525	1.1762	0.152046	4.1457	0.442159	2.1543
							1.4721		0.4975	0.00035	1.083	0.245246	5.6823	1.97876	2.3751
							1.4959		0.5834	0.08625	1.0326	0.295646	5.2826	1.57906	2.9848
							1.6051		0.2401	0.25705	1.1722	0.156046	3.6783	0.025241	2.3372
							1.5555		0.4319	0.06525	1.2867	0.0415462	3.669	0.034541	2.419
							1.5057		0.636	0.13885	1.1933	0.134946	4.0373	0.333759	2.3715
							1.572		0.2148	0.28235	1.4218	0.0935538	3.6273	0.076241	1.8899
							1.4626		0.5683	0.07115	1.2616	0.0666462	3.434	0.269541	2.4795
							1.5515		0.7117	0.21455	1.3532	0.0249538	3.32	0.383541	2.2783
							1.5052		0.4375	0.05965	1.3707	0.0424538	3.4364	0.267141	2.3415
							1.4545		0.6629	0.16575	1.2996	0.0286462	3.45	0.253541	2.0649
							1.451		0.4981	0.00095	1.5188	0.190554	4.0347	0.331159	1.9766
							1.6548		0.4277	0.06945	1.5208	0.192554	4.341	0.637459	2.0204
							1.3318		0.789	0.29185	1.4231	0.0948538	3.7186	0.015059	2.0243
							1.3202		0.3987	0.09845	1.3572	0.0289538	3.9302	0.226659	2.177
							1.6116		0.4013	0.09585	1.5574	0.229154	4.21	0.506459	1.7686
							1.4146		0.6917	0.19455	1.4658	0.137554	3.9142	0.210659	2.194
							1.2714		0.5342	0.03705	1.4882	0.159954	3.8901	0.186559	2.4577
							1.5835		0.5778	0.08065	1.3098	0.0184462	3.6315	0.072041	2.2657
							1.4111		0.5285	0.03135	1.538	0.209754	3.6981	0.00544103	2.1096
							1.3811		0.344	0.15315	1.4295	0.101254	3.7297	0.026159	2.1117
							1.3328		0.5635	0.06635	1.3081	0.0201462	3.5441	0.159441	2.2879
							1.4426		0.3076	0.18955	1.4215	0.0932538	3.4987	0.204841	1.7733
							1.2952		0.4488	0.04835	1.2677	0.0605462	3.8854	0.181859	2.445
							1.3724		0.5961	0.09895	1.4581	0.129854	3.3978	0.305741	2.586
							1.348		0.4218	0.07535	1.2421	0.0861462	4.0094	0.305859	2.2844
							1.2961		0.4889	0.00825	1.4357	0.107454	3.5582	0.145341	1.7934
							1.3101		0.5459	0.04875	1.4091	0.0808538	3.7072	0.00365897	2.4573
							1.5794		0.5735	0.07635	1.4676	0.139354	3.8587	0.155159	2.3123
							1.3112		0.7449	0.24775	1.2449	0.0833462	3.95	0.246459	2.5148
							1.512		0.5211	0.02395	1.3339	0.00565385	3.2204	0.483141	2.2254
							1.4812		0.5481	0.05095	1.4902	0.161954	3.5399	0.163641	2.0428
							1.4471		0.5708	0.07365	1.4254	0.0971538	3.7509	0.047359	2.0693
							1.2421		0.558	0.06085	1.5419	0.213654	4.0393	0.335759	1.7685
							1.4984		0.2571	0.24005	1.4187	0.0904538	3.3528	0.350741	1.665
							1.3947		0.8308	0.33365	1.2814	0.0468462	3.4674	0.236141	2.009
							1.2682		0.5045	0.00735	1.242	0.0862462	3.6311	0.072441	2.081
							1.3597		0.5783	0.08115	1.433	0.104754	3.6929	0.010641	2.2906
							1.5469		0.4018	0.09535	1.3234	0.00484615	3.1455	0.558041	2.219
							1.4653		0.5862	0.08905	1.2695	0.0587462	3.6143	0.089241	1.9062
							1.5605		0.5062	0.00905	1.2329	0.0953462	3.57	0.133541	2.0116
							1.4982		0.3831	0.11405	1.3836	0.0553538	3.3949	0.308641	2.2535
							1.4865		0.4873	0.00985	1.3938	0.0655538	3.2355	0.468041	2.0835
							1.3216		0.4517	0.04545	1.503	0.174754	3.7809	0.077359	1.7368
							1.3648		0.5685	0.07135	1.4239	0.0956538	3.5484	0.155141	1.7224
							1.3594		0.4244	0.07275	1.5506	0.222354	3.4965	0.207041	1.8072
							1.4562		0.6336	0.13645	1.4081	0.0798538	3.2895	0.414041	2.1429
							1.5457		0.3982	0.09895	1.3887	0.0604538	3.1624	0.541141	2.2219
							1.4496		0.5155	0.01835	1.4667	0.138454	3.5095	0.194041	2.3787
							1.4119		0.4735	0.02365	1.3323	0.00405385	3.0669	0.636641	2.2476
							1.3122		0.5842	0.08705	1.4949	0.166654	3.1687	0.534841	2.5718
